# Supplementary material for: Cyanotoxins and Food Contamination in Developing Countries: Review of Their Types, Toxicity, Analysis, Occurrence and Mitigation Strategies
Source: Toxins (Basel). 2021 Nov 6;13(11):786. doi: 10.3390/toxins13110786 (PMC8619289; doi:10.3390/toxins13110786)
Supplement: Supplementary file 1 [file toxins-13-00786-s001.zip]

Archive with 3 entries (3 files):
- FigureS1_Table_S1_Africa.pdf
- FigureS2_Table_S2_Asia.pdf
- FigureS3_Table_S3_Latin_America.pdf
